# Supplementary material for: What to Expect of Feeding Abilities and Nutritional Aspects in Achondroplasia Patients: A Narrative Review
Source: Genes (Basel). 2023 Jan 12;14(1):199. doi: 10.3390/genes14010199 (PMC9858955; doi:10.3390/genes14010199)
Supplement: Supplementary file 1 [file genes-14-00199-s001.zip]

Archive with 1 entries (1 files):
- genes-2122245-supplementary.pdf
